# Supplementary material for: Self-directed behavior reflects social stress in captive Asian elephants
Source: Front Vet Sci. 2025 Jun 13;12:1629664. doi: 10.3389/fvets.2025.1629664 (PMC12202216; doi:10.3389/fvets.2025.1629664)
Supplement: Supplementary file 2 [file Table_2.xlsx]

## Sheet: Sheet1
event_behavior	counts	ID	context	obs_duration
ss	18	fuy	pc	87.5648
sm	30	fuy	pc	87.5648
se	2	fuy	pc	87.5648
sy	4	fuy	pc	87.5648
sh	4	fuy	pc	87.5648
sg	46	fuy	pc	87.5648
st	3	fuy	pc	87.5648
hs	1	fuy	pc	87.5648
ls	7	fuy	pc	87.5648
ll	6	fuy	pc	87.5648
db	93	fuy	pc	87.5648
ss	12	nat	pc	47.6074
sm	13	nat	pc	47.6074
se	0	nat	pc	47.6074
sy	0	nat	pc	47.6074
sh	1	nat	pc	47.6074
sg	34	nat	pc	47.6074
st	3	nat	pc	47.6074
hs	1	nat	pc	47.6074
ls	5	nat	pc	47.6074
ll	6	nat	pc	47.6074
db	29	nat	pc	47.6074
ss	2	har	pc	63.3383
sm	18	har	pc	63.3383
se	1	har	pc	63.3383
sy	2	har	pc	63.3383
sh	5	har	pc	63.3383
sg	12	har	pc	63.3383
st	2	har	pc	63.3383
hs	4	har	pc	63.3383
ls	7	har	pc	63.3383
ll	13	har	pc	63.3383
db	28	har	pc	63.3383
ss	46	fuy	bs	178.483
sm	36	fuy	bs	178.483
se	2	fuy	bs	178.483
sy	12	fuy	bs	178.483
sh	6	fuy	bs	178.483
sg	61	fuy	bs	178.483
st	14	fuy	bs	178.483
hs	1	fuy	bs	178.483
ls	6	fuy	bs	178.483
ll	6	fuy	bs	178.483
db	68	fuy	bs	178.483
ss	24	nat	bs	168.23
sm	19	nat	bs	168.23
se	4	nat	bs	168.23
sy	7	nat	bs	168.23
sh	8	nat	bs	168.23
sg	59	nat	bs	168.23
st	8	nat	bs	168.23
hs	0	nat	bs	168.23
ls	11	nat	bs	168.23
ll	3	nat	bs	168.23
db	46	nat	bs	168.23
ss	6	har	bs	147.552
sm	16	har	bs	147.552
se	6	har	bs	147.552
sy	5	har	bs	147.552
sh	3	har	bs	147.552
sg	53	har	bs	147.552
st	4	har	bs	147.552
hs	1	har	bs	147.552
ls	32	har	bs	147.552
ll	23	har	bs	147.552
db	47	har	bs	147.552
