# Supplementary material for: Self-directed behavior reflects social stress in captive Asian elephants
Source: Front Vet Sci. 2025 Jun 13;12:1629664. doi: 10.3389/fvets.2025.1629664 (PMC12202216; doi:10.3389/fvets.2025.1629664)
Supplement: Supplementary file 3 [file Table_3.xlsx]

## Sheet: Sheet1
state_behavior	duration	ID	context	obs_duration
sc	7.90223	fuy	pc	87.5648
sk	0.803967	fuy	pc	87.5648
sc	3.58122	nat	pc	47.6074
sk	0.36645	nat	pc	47.6074
sc	14.7002	har	pc	63.3383
sk	0.3631	har	pc	63.3383
sc	10.3794	fuy	bs	178.483
sk	2.0919	fuy	bs	178.483
sc	5.10882	nat	bs	504.689
sk	3.4096	nat	bs	504.689
sc	9.00643	har	bs	147.552
sk	2.71032	har	bs	147.552
