# Supplementary material for: Self-directed behavior reflects social stress in captive Asian elephants
Source: Front Vet Sci. 2025 Jun 13;12:1629664. doi: 10.3389/fvets.2025.1629664 (PMC12202216; doi:10.3389/fvets.2025.1629664)
Supplement: Supplementary file 4 [file Table_4.xlsx]

## Sheet: Sheet1
conflict	event_SDB	state_SDB	trunktoaggressor	SB	ID
c1	1.95549	0.116565	0.00795232	0	fuy
c2	1.26011	0.180005	0.0897752	0.314832	fuy
c3	2.2179	0.052599	0.0467976	0.25894	fuy
c13	0.652348	0.281223	0.0717518	0.605695	fuy
c14	1.02627	0.0264811	0.0342431	0	fuy
c15	3.56064	0.0668497	0.0431302	0.287333	fuy
c17	1.53478	0.090159	0.0044997	0	fuy
c18	4.025	0.0237167	0.00151209	0	fuy
c20	5.24455	0.0125844	0.0240825	0	fuy
c23	4.33783	0.139703	0.00516821	0.45579	fuy
c25	1.30766	0.137338	0.0331056	0.863288	fuy
c4	1.68866	0.00928448	0.0592624	0.0923413	fuy
c21	3.14943	0.0148854	0.00817539	0	nat
c22	1.45749	0.130974	0.0294495	0	nat
c24	3.63948	0.166209	0.00441425	0	nat
c6	0.630391	0.0541968	0.024539	0	nat
c8	0	0.0516253	0.232733	0	nat
c9	0.268387	0.0470169	0.0531406	0	nat
c61	3.44753	0.0796775	0.0204949	0	nat
c5	3.12955	0.0954339	0	0	nat
c19	3.21814	0.0492889	0.00350419	0	nat
c50	1.29822	0.219072	0.0352447	0	har
c51	0.394604	0.337834	0.0243537	0	har
c52	2.26147	0.0408195	0.0140269	0	har
c56	3.05774	0.143991	0.0155089	0	har
c53	0.779459	0.226413	0.152332	0	har
c54	0.741381	0.482867	0.0360336	0	har
c55	1.87619	0.116708	0.0430005	0	har
c57	1.41215	0.281842	0.01712	0	har
c59	4.70554	0.189359	0.0138365	0	har
c60	0.260971	0.21624	0	0	har
C58	0.228504	0.341002	0.0102617		har
