# Supplementary material for: Self-directed behavior reflects social stress in captive Asian elephants
Source: Front Vet Sci. 2025 Jun 13;12:1629664. doi: 10.3389/fvets.2025.1629664 (PMC12202216; doi:10.3389/fvets.2025.1629664)
Supplement: Supplementary file 5 [file Table_5.xlsx]

## Sheet: Sheet1
ID	cond	SDB_counts	SBD_rates	SB_duration	SB_proportionoftime	block_observ_time
nat	1	4	0.691107	0	0	5.78782
nat	1	2	0.616794	0	0	3.24258
nat	1	16	1.30869	0	0	12.226
nat	1	9	1.37172	0	0	6.56111
nat	1	22	2.87667	0	0	7.64773
nat	1	14	1.48613	0	0	9.42043
nat	1	2	0.292312	0	0	6.84201
nat	1	5	1.23224	0	0	4.05764
nat	1	9	1.62573	0	0	5.53597
nat	1	0	0	0	0	2.696
nat	1	8	2.79577	0	0	2.86147
nat	1	15	1.53844	0	0	9.75017
nat	1	3	0.574443	0	0	5.22245
nat	1	1	0.36773	0	0	2.71938
nat	1	5	0.863275	0	0	5.7919
nat	1	1	0.275757	0	0	3.62638
nat	1	17	1.79324	0	0	9.48007
nat	1	0	0	0	0	3.38227
nat	1	2	0.204156	0	0	9.79645
nat	1	3	0.789959	0	0	3.79767
nat	1	1	0.272331	0	0	3.672
nat	1	27	1.69426	0	0	15.9362
nat	1	44	2.87501	0	0	15.3043
nat	1	7	0.655084	0	0	10.6856
nat	1	21	2.43487	0	0	8.6247
nat	1	27	2.86138	0	0	9.436
nat	2	0	0	0	0	2.11267
nat	2	1	0.116929	0	0	8.55221
nat	2	0	0	0	0	5.61864
nat	2	14	1.09226	0	0	12.8175
nat	2	1	0.383833	0	0	2.6053
nat	2	0	0	0	0	3.31165
nat	2	0	0	0	0	3.80648
nat	2	1	0.300904	0	0	3.32332
nat	2	0	0	0	0	2.99791
nat	2	2	0.588103	0	0	3.40076
nat	2	8	1.28404	0	0	6.23031
nat	2	0	0	0	0	4.34017
nat	2	4	0.403852	0	0	9.90462
nat	2	7	0.850328	0	0	8.23212
nat	2	0	0	0	0	3.93727
nat	2	3	0.300034	0	0	9.99888
nat	2	1	0.493876	0	0	2.0248
nat	2	2	0.292795	0	0	6.83072
nat	2	1	0.183488	0	0	5.44993
nat	2	1	0.218786	0	0	4.57068
nat	2	3	0.357188	0	0	8.39893
nat	2	16	0.910107	0	0	17.5804
nat	2	29	1.51002	0	0	19.205
nat	2	11	0.874629	0	0	12.5768
nat	2	9	0.844774	0	0	10.6537
nat	3	6	1.60693	0	0	3.73382
nat	3	2	0.321642	0	0	6.21809
nat	3	2	0.443127	0	0	4.51338
nat	3	9	1.07437	0	0	8.37699
nat	3	15	2.08921	0	0	7.17973
nat	3	2	0.888238	0	0	2.25165
nat	3	3	1.3063	0	0	2.29655
nat	3	5	1.97742	0	0	2.52855
nat	3	13	4.35945	0	0	2.98202
nat	3	10	2.48037	0	0	4.03166
nat	3	0	0	0	0	2.30397
nat	3	5	1.57117	0	0	3.18235
nat	3	7	1.85354	0	0	3.77655
nat	3	0	0	0	0	3.57108
nat	3	13	1.32374	0	0	9.82065
nat	3	3	1.39101	0	0	2.1567
nat	3	0	0	0	0	2.5759
nat	3	2	0.514359	0	0	3.88833
nat	3	8	1.52325	0	0	5.25192
nat	3	1	0.473646	0	0	2.11128
nat	3	0	0	0	0	3.05972
nat	3	9	0.512958	0	0	17.5453
nat	3	34	3.28844	0	0	10.3392
nat	3	21	1.36096	0	0	15.4302
nat	3	12	1.37074	0	0	8.7544
nat	3	5	0.629944	0	0	7.93722
har	1	4	1.14632	0	0	3.48944
har	1	9	2.57755	0	0	3.49168
har	1	8	0.986772	0	0	8.10725
har	1	3	0.443453	0	0	6.7651
har	1	6	0.928205	0	0	6.46409
har	1	4	1.59738	0	0	2.50409
har	1	4	0.938407	0	0	4.26254
har	1	11	1.65589	0	0	6.64296
har	1	7	1.94164	0	0	3.60521
har	1	4	0.931856	0	0	4.29251
har	1	0	0	0	0	3.02363
har	1	3	0.621832	0	0	4.82446
har	1	9	2.57755	0	0	3.49168
har	1	2	0.21126	0	0	9.467
har	1	4	0.723406	0	0	5.5294
har	1	7	0.961043	0	0	7.28375
har	1	6	1.01383	0	0	5.91813
har	1	7	1.55037	0	0	4.51505
har	1	4	1.84124	0	0	2.17245
har	1	0	0	0	0	3.40508
har	1	2	0.20019	0	0	9.99053
har	1	9	0.926937	0	0	9.7094
har	1	1	0.386959	0	0	2.58425
har	1	19	1.58363	0	0	11.9977
har	1	11	1.64662	0	0	6.68035
har	1	15	1.71781	0	0	8.73203
har	1	17	1.74364	0	0	9.74973
har	1	42	1.83093	0	0	22.9392
har	2	0	0	0	0	3.43051
har	2	4	0.770861	0	0	5.189
har	2	13	0.989001	0	0	13.1446
har	2	8	0.721104	0	0	11.0941
har	2	6	1.1015	0	0	5.4471
har	2	5	1.65304	0	0	3.02474
har	2	1	0.261745	0	0	3.82051
har	2	0	0	0	0	2.36971
har	2	0	0	0	0	3.65678
har	2	1	0.417834	0	0	2.3933
har	2	0	0	0	0	4.17198
har	2	10	1.72083	0	0	5.81114
har	2	4	1.32961	0	0	3.00839
har	2	7	0.741264	0	0	9.44333
har	2	4	2.19028	0	0	1.82625
har	2	2	0.222207	0	0	9.00062
har	2	0	0	0	0	8.2438
har	2	3	0.794141	0	0	3.77767
har	2	4	0.50444	0	0	7.92958
har	2	3	0.463095	0	0	6.47815
har	2	1	0.32002	0	0	3.1248
har	2	4	1.38006	0	0	2.89843
har	2	6	3.28536	0	0	1.82628
har	2	7	1.06205	0	0	6.59102
har	2	13	1.19708	0	0	10.8598
har	2	38	2.69085	0	0	14.1219
har	2	45	1.31417	0	0	34.2422
har	3	15	1.27737	0	0	11.7429
har	3	8	1.21685	0	0	6.57433
har	3	24	4.21031	0	0	5.70029
har	3	10	1.58721	0	0	6.30038
har	3	18	6.16544	0	0	2.9195
har	3	7	3.90719	0	0	1.79157
har	3	4	2.00027	0	0	1.99973
har	3	6	0.759611	0	0	7.89878
har	3	0	0	0	0	1.95367
har	3	2	0.360505	0	0	5.54777
har	3	0	0	0	0	9.59277
har	3	8	0.83149	0	0	9.62128
har	3	5	2.51534	0	0	1.9878
har	3	6	1.03702	0	0	5.7858
har	3	8	1.39126	0	0	5.7502
har	3	6	2.52674	0	0	2.3746
har	3	8	0.62915	0	0	12.7156
har	3	16	1.7122	0	0	9.34472
har	3	17	1.19631	0	0	14.2104
har	3	28	1.17947	0	0	23.7395
fuy	1	2	0.287595	0	0	6.95423
fuy	1	6	0.713494	0	0	8.40932
fuy	1	7	1.58506	0	0	4.41623
fuy	1	10	2.03683	0	0	4.90959
fuy	1	4	1.58343	1.61662	0.639949	2.52617
fuy	1	0	0	7.80448	0.988162	7.89798
fuy	1	1	0.15154	0	0	6.5989
fuy	1	18	2.3924	6.04215	0.80307	7.52382
fuy	1	14	1.50666	0.202433	0.0217856	9.29208
fuy	1	3	0.895741	3.19595	0.954247	3.34918
fuy	1	1	0.157613	0	0	6.34467
fuy	1	6	0.896783	1.40697	0.210291	6.69058
fuy	1	5	1.18787	4.15137	0.98626	4.2092
fuy	1	3	1.05963	2.83117	1	2.83117
fuy	1	1	0.287473	3.41965	0.983058	3.47858
fuy	1	2	0.343694	0	0	5.81913
fuy	1	8	1.26323	3.30552	0.521953	6.33298
fuy	1	1	0.52487	1.85128	0.971683	1.90523
fuy	1	2	0.292272	3.61863	0.528813	6.84293
fuy	1	1	0.111145	3.50007	0.389014	8.99728
fuy	1	6	2.08084	1.9614	0.680227	2.88345
fuy	1	14	2.16519	3.67112	0.567763	6.46593
fuy	1	10	4.15242	11.9355	4.95613	2.40823
fuy	1	57	3.11083	4.0046	0.218555	18.3231
fuy	1	11	1.02358	2.3204	0.215919	10.7466
fuy	1	35	3.62537	7.51722	0.778647	9.6542
fuy	1	30	2.36729	15.3709	1.21291	12.6727
fuy	2	6	0.9853	0.101767	0.0167118	6.08951
fuy	2	2	0.898006	0	0	2.22716
fuy	2	0	0	0	0	5.12667
fuy	2	3	0.364272	0	0	8.23561
fuy	2	7	1.16734	0	0	5.99655
fuy	2	0	0	0	0	1.81698
fuy	2	0	0	0	0	2.04114
fuy	2	4	1.63931	0	0	2.44005
fuy	2	0	0	0	0	1.9951
fuy	2	1	0.258956	0	0	3.86166
fuy	2	8	1.56867	0	0	5.09987
fuy	2	5	2.49835	0	0	2.00132
fuy	2	1	0.567591	0	0	1.76183
fuy	2	9	0.807099	0	0	11.1511
fuy	2	4	0.404932	0	0	9.8782
fuy	2	5	0.644097	0	0	7.7628
fuy	2	0	0	0	0	2.26505
fuy	2	4	0.961477	0	0	4.16027
fuy	2	1	0.377041	0	0	2.65223
fuy	2	2	0.410685	0	0	4.86992
fuy	2	0	0	0	0	4.62573
fuy	2	11	1.18586	0	0	9.27597
fuy	2	1	0.348963	0	0	2.86563
fuy	2	18	4.24326	0	0	4.24202
fuy	2	5	0.534099	0	0	9.36157
fuy	2	24	1.84953	0	0	12.9763
fuy	2	30	2.00356	0	0	14.9734
fuy	2	13	0.842619	0	0	15.4281
fuy	2	20	1.20069	0	0	16.657
fuy	3	1	0.587012	0	0	1.70354
fuy	3	2	0.879328	0	0	2.27446
fuy	3	0	0	0	0	3.29256
fuy	3	4	1.84413	0.09815	0.0452502	2.16905
fuy	3	5	1.07973	0	0	4.63077
fuy	3	1	0.544235	0	0	1.83744
fuy	3	6	1.12823	0	0	5.31808
fuy	3	3	1.04043	0	0	2.88343
fuy	3	0	0	0	0	3.93502
fuy	3	7	0.724204	0	0	9.66578
fuy	3	5	1.65763	0	0	3.01635
fuy	3	0	0	0	0	2.84505
fuy	3	4	0.732986	0	0	5.45713
fuy	3	18	0.783409	0	0	22.9765
fuy	3	2	0.249818	0	0	8.00582
fuy	3	24	1.36908	0	0	17.53
fuy	3	16	1.39084	0	0	11.5039
mit	1	4	0.355671	0	0	11.2464
mit	1	1	0.157454	0	0	6.35105
mit	1	2	0.452397	0	0	4.4209
mit	1	4	0.445452	0	0	8.97964
mit	1	0	0	0	0	10.9072
mit	1	0	0	0	0	2.91666
mit	1	0	0	0	0	7.24542
mit	1	0	0	0	0	5.22868
mit	1	2	0.467492	0	0	4.27814
mit	1	1	0.277993	3.52492	0.979901	3.59722
mit	1	3	0.362882	7.30563	0.883694	8.26715
mit	1	0	0	0	0	2.32385
mit	1	0	0	0	0	2.08042
mit	1	2	0.753523	0	0	2.6542
mit	1	8	1.93044	0.7363	0.177673	4.14413
mit	1	0	0	0.0545	0.0175852	3.0992
mit	1	2	0.630126	2.46825	0.777655	3.17397
mit	1	0	0	0	0	3.80445
mit	1	0	0	0.0283667	0.0116273	2.43967
mit	1	0	0	3.51295	0.994175	3.53353
mit	1	3	0.347905	6.52322	0.756486	8.62305
mit	1	9	2.96079	0	0	3.03973
mit	1	1	0.124681	0.11455	0.0142822	8.0205
mit	1	0	0	0	0	8.70205
mit	1	8	0.50554	0	0	15.8247
mit	1	5	0.663887	1	0.132777	7.5314
mit	1	5	1.20243	0	0	4.15825
mit	1	1	0.321099	0	0	3.1143
mit	1	19	1.24498	0.4336	0.0284118	15.2613
mit	1	2	0.369216	9.65865	1.78306	5.41688
mit	2	0	0	0	0	3.14927
mit	2	3	0.7977	0	0	3.76081
mit	2	3	1.08701	0	0	2.75985
mit	2	0	0	0	0	3.86073
mit	2	0	0	0	0	1.95539
mit	2	2	0.378012	0	0	5.29084
mit	2	1	0.512308	1.7501	0.896591	1.95195
mit	2	1	0.114424	0	0	8.73942
mit	2	0	0	0	0	3.97134
mit	2	1	0.276829	0	0	3.61234
mit	2	0	0	0	0	2.18837
mit	2	0	0	0	0	2.671
mit	2	0	0	0	0	4.02428
mit	2	0	0	0	0	6.62369
mit	2	7	0.71768	0	0	9.75365
mit	2	9	1.49297	0	0	6.02823
mit	2	1	0.415291	0	0	2.40795
mit	2	3	0.306077	0	0	9.80145
mit	2	1	0.341929	0	0	2.92458
mit	2	8	0.861155	0	0	9.28985
mit	2	0	0	0	0	1.88103
mit	2	2	0.974105	0	0	2.05317
mit	2	1	0.379365	0	0	2.63598
mit	2	0	0	0.0845333	0.0243019	3.47847
mit	2	2	1.0839	0	0	1.84518
mit	2	4	1.10353	0	0	3.62473
mit	2	1	0.205768	0	0	4.85983
mit	2	15	1.47991	0	0	10.1358
mit	2	7	0.663508	0	0	10.55
mit	2	5	0.664637	0	0	7.5229
mit	2	17	1.31686	0.98105	0.0759943	12.9095
mit	2	9	0.452553	0	0	19.8872
